# Supplementary material for: New PKS/NRPS Tenuazamines A–H from the Endophytic Fungus Alternaria alternata FL7 Isolated from Huperzia serrata
Source: J Fungi (Basel). 2024 Nov 21;10(12):809. doi: 10.3390/jof10120809 (PMC11676839; doi:10.3390/jof10120809)
Supplement: Supplementary file 1 [file jof-10-00809-s001.zip]

Archive with 1 entries (1 files):
- jof-3251779-supplementary.pdf
